# Supplementary material for: 3D Printed Osteoblast–Alginate/Collagen Hydrogels Promote Survival, Proliferation and Mineralization at Low Doses of Strontium Calcium Polyphosphate
Source: Pharmaceutics. 2022 Dec 20;15(1):11. doi: 10.3390/pharmaceutics15010011 (PMC9865428; doi:10.3390/pharmaceutics15010011)
Supplement: Supplementary file 1 [file pharmaceutics-15-00011-s001.zip]

Archive with 1 entries (1 files):
- pharmaceutics-2098935-supplementary.pdf
